# Supplementary material for: tRNA Derivatives in Multiple Myeloma: Investigation of the Potential Value of a tRNA-Derived Molecular Signature
Source: Biomedicines. 2021 Dec 1;9(12):1811. doi: 10.3390/biomedicines9121811 (PMC8698603; doi:10.3390/biomedicines9121811)
Supplement: Supplementary file 1 [file biomedicines-09-01811-s001.zip]

Archive with 5 entries (5 files):
- Figure S1.tif
- Figure S2.tif
- Figure S3.tif
- Table S1.pdf
- Table S2.pdf
